# Supplementary material for: Wettability of Amino Acid-Functionalized PSMA Electrospun Fibers for the Modulated Release of Active Agents and Its Effect on Their Bioactivity
Source: Pharmaceutics. 2023 Jun 5;15(6):1659. doi: 10.3390/pharmaceutics15061659 (PMC10301643; doi:10.3390/pharmaceutics15061659)
Supplement: Supplementary file 1 [file pharmaceutics-15-01659-s001.zip]

Archive with 1 entries (1 files):
- pharmaceutics-2399179-supplementary.pdf
